# Supplementary material for: Discovery of Mitochondrial Complex I Inhibitors as Anticancer and Radiosensitizer Drugs Based on Compensatory Stimulation of Lactate Release
Source: Cancers (Basel). 2022 Nov 6;14(21):5454. doi: 10.3390/cancers14215454 (PMC9658316; doi:10.3390/cancers14215454)
Supplement: Supplementary file 1 [file cancers-14-05454-s001.zip]

Archive with 1 entries (1 files):
- cancers-1955736-supplementary.pdf
